# Supplementary material for: Integrated Genome-Wide Analysis of an Isogenic Pair of Pseudomonas aeruginosa Clinical Isolates with Differential Antimicrobial Resistance to Ceftolozane/Tazobactam, Ceftazidime/Avibactam, and Piperacillin/Tazobactam
Source: Int J Mol Sci. 2020 Feb 4;21(3):1026. doi: 10.3390/ijms21031026 (PMC7037351; doi:10.3390/ijms21031026)
Supplement: Supplementary file 1 [file ijms-21-01026-s001.zip]

Archive with 1 entries (1 files):
- ijms-690305-SI.xlsx
