# Supplementary material for: Integrated Genome-Wide Analysis of an Isogenic Pair of Pseudomonas aeruginosa Clinical Isolates with Differential Antimicrobial Resistance to Ceftolozane/Tazobactam, Ceftazidime/Avibactam, and Piperacillin/Tazobactam
Source: Int J Mol Sci. 2020 Feb 4;21(3):1026. doi: 10.3390/ijms21031026 (PMC7037351; doi:10.3390/ijms21031026)
Supplement: Supplementary file 1 [file ijms-21-01026-s001.zip › ijms-690305-SI.xlsx]

## Sheet: Sheet2
Supplementary Table 1. Genes with significant expression changes between isogenic isolates PB367 and PB350 identified by RNAseq.
	Gene	Base Mean	log2FC	lfcSE	stat	p-value	p-adj	Annotation	Homolog in PAO1
↓	CWI20_22035	1227.7	-1.21603	0.225717	-5.38741	7.14806e-08	0.000394859	DUF2025 domain-containing protein	PA1123	hypo
	CWI20_24510	149.166	-1.67156	0.355631	-4.70027	2.59824e-06	0.00527416	exotoxin A regulatory protein (ToxR)	PA0707	toxR
	CWI20_17960	2374.48	-1.15965	0.263134	-4.40708	1.04772e-05	0.0115752	hypothetical protein	PA1852	hypo
	CWI20_00685	793.63	-1.05486	0.245112	-4.30359	1.68053e-05	0.0154721	alkylphosphonate utilization protein (PhnA)	PA0128	phnA
	CWI20_14855	200.201	-1.80567	0.425056	-4.24807	2.15623e-05	0.0170157	glycine cleavage system protein H (GcvH2)	PA2446	gcvH2
	CWI20_15160	328.465	-1.46147	0.351654	-4.15598	3.23903e-05	0.0223655	pyoverdine export/recycling transporter periplasmic adapter subunit PvdR	PA2389	pvdR
	CWI20_21650	1787.54	-1.14322	0.287729	-3.97327	7.08929e-05	0.0435125	peptidoglycan endopeptidase	PA1198	hypo
	CWI20_28625	409.958	-0.871044	0.222416	-3.91628	8.99267e-05	0.046652	serine/threonine protein kinase	PA5006	hypo
	CWI20_10295	1345.57	-0.969496	0.249508	-3.88564	0.000102062	0.046652	tRNA-Asp
	CWI20_28005	104.853	-1.53193	0.397031	-3.85848	0.000114097	0.046652	fatty acid desaturase (DesB)	PA4888	desB
↑	CWI20_05530	74.8237	1.41388	0.30209	4.68032	2.86431e-06	0.00527416	U32 family peptidase	PA3912	hypo
	CWI20_09270	2206.1	1.23697	0.27977	4.42138	9.80703e-06	0.0115752	DUF485 domain-containing protein (YjcH_1)	PA3235	hypo
	CWI20_09510	103.145	1.09023	0.283194	3.84976	0.000118235	0.046652	phosphogluconate dehydratase (Edd)	PA3194	edd
	CWI20_10585	857.795	1.33995	0.347603	3.85484	0.000115807	0.046652	outer membrane porin, OprD family (OpdQ)	PA3038	opdQ
	CWI20_23240	4152	0.022	0.23	0.097	0.92	0.99	outer membrane porin OprD	PA0958	oprD
	CWI20_04505	1198	0.1	0.27	0.37	0.71	0.98	class C lactamase PDC-35 (AmpC)	PA4110	ampC
	CWI20_02235	898.368	-0.266048	0.267152	-0.99587	0.319313	0.904771	MarR family transcriptional regulator	PA0424	mexR
	CWI20_02240	1066.5	0.103285	0.250108	0.412963	0.679634	0.977427	MexA family multidrug efflux RND transporter periplasmic adaptor subunit	PA0425	mexA
	CWI20_02245	1989.62	0.402936	0.20175	1.9972	0.0458033	0.660562	multidrug efflux RND transporter permease subunit	PA0426	mexB
	CWI20_02250	370.773	0.437449	0.26178	1.67106	0.0947102	0.760983	adeC/adeK/oprM family multidrug efflux complex outer membrane factor	PA0427	oprM
	CWI20_04030	3.97392	-0.743567	1.02486	-0.725528	0.468128	NA	TolC family protein	PA4208	opmD
	CWI20_04035	195.172	0.341406	0.250741	1.36159	0.173329	0.838717	MexW/MexI family multidrug efflux RND transporter permease subunit	PA4207	mexI
	CWI20_04040	36.7389	0.242245	0.417725	0.579915	0.561972	0.947598	MexH family multidrug efflux RND transporter periplasmic adaptor subunit	PA4206	mexH
	CWI20_04045	24.9245	0.263017	0.413894	0.635469	0.525123	0.944243	DoxX family protein	PA4205	mexG
	CWI20_06755	327.41	-0.652267	0.23679	-2.75462	0.00587602	0.403092	TetR/AcrR family transcriptional regulator	PA3678	mexL
	CWI20_06760	120.627	-0.345239	0.265931	-1.29823	0.194209	0.847124	efflux RND transporter periplasmic adaptor subunit	PA3677	mexJ
	CWI20_06765	1281	-0.139679	0.208657	-0.669421	0.503227	0.944243	AcrB/AcrD/AcrF family protein	PA3676	mexK
	CWI20_07805	15.6897	0.339941	0.652663	0.520851	0.60247	NA	MexE family multidrug efflux RND transporter periplasmic adaptor subunit	PA3523	mexP
	CWI20_07810	66.5369	-0.0158432	0.294839	-0.0537351	0.957146	0.995171	multidrug efflux RND transporter permease subunit	PA3522	mexQ
	CWI20_07815	4.38149	-0.689571	0.941998	-0.73203	0.46415	NA	TolC family protein	PA3521	opmE
	CWI20_14585	8.75892	0.301714	0.654016	0.461325	0.644566	NA	TolC family protein	PA2495	oprN
	CWI20_14590	158.146	-0.19069	0.250637	-0.760822	0.446764	0.935227	AcrB/AcrD/AcrF family protein	PA2494	mexF
	CWI20_14595	122.38	-0.572318	0.290703	-1.96874	0.0489833	0.662379	MexE family multidrug efflux RND transporter periplasmic adaptor subunit	PA2493	mexE
	CWI20_14600	153.795	-0.380734	0.246434	-1.54497	0.122353	0.787888	LysR family transcriptional regulator	PA2492	mexT
	CWI20_14605	487.1	-0.304973	0.239788	-1.27184	0.203428	0.856563	oxidoreductase	PA2491	mexS
	CWI20_17090	465.059	-0.449234	0.254575	-1.76464	0.0776238	0.735709	TetR family transcriptional regulator	PA2020	mexZ
	CWI20_17095	266.727	-0.649067	0.325606	-1.99341	0.0462165	0.660562	MexX/AmrA family multidrug efflux RND transporter periplasmic adaptor subunit	PA2019	mexX
	CWI20_17100	2141.19	-0.0874578	0.23002	-0.380219	0.703783	0.981174	multidrug efflux RND transporter permease subunit	PA2018	mexY
	CWI20_25215	378.32	-0.371838	0.213848	-1.7388	0.0820706	0.747869	MexH family multidrug efflux RND transporter periplasmic adaptor subunit	PA4374	mexV
	CWI20_25220	719.092	0.0654151	0.235863	0.277343	0.781516	0.985071	MexW/MexI family multidrug efflux RND transporter permease subunit	PA4375	mexW
	CWI20_26385	51.4126	0.041042	0.368128	0.111488	0.911229	0.990888	outer membrane protein OprJ	PA4597	oprJ
	CWI20_26390	320.269	0.583466	0.293844	1.98563	0.0470741	0.660562	multidrug efflux RND transporter permease subunit	PA4598	mexD
	CWI20_26395	28.0173	0.543038	0.504445	1.07651	0.281701	0.892498	MexC family multidrug efflux RND transporter periplasmic adaptor subunit	PA4599	mexC
Note: log2FC: log2(fold change); lfcSE: standard error of log2(fold change); p-adj: p-value adjusted for multiple testing using Benjamini-Hochberg method; hypo: hypothetical protein
